# Supplementary material for: Isolation, Characterization, and Preliminary Application of Staphylococcal Bacteriophages in Sichuan Paocai Fermentation
Source: Microorganisms. 2025 May 30;13(6):1273. doi: 10.3390/microorganisms13061273 (PMC12195502; doi:10.3390/microorganisms13061273)
Supplement: Supplementary file 1 [file microorganisms-13-01273-s001.zip]

Archive with 1 entries (1 files):
- microorganisms-3640038-supplementary.pdf
